# Supplementary material for: Genome-wide survey identified superior and rare haplotypes for plant height in the north-eastern soybean germplasm of China
Source: Mol Breed. 2023 Mar 20;43(4):22. doi: 10.1007/s11032-023-01363-7 (PMC10248691; doi:10.1007/s11032-023-01363-7)
Supplement: Supplementary file 3 — Supplementary file3 (XLSX 13 KB) [file 11032_2023_1363_MOESM3_ESM.xlsx]

## Sheet: Sheet1
Name of genotype	Division of accumulated temperature zone( Group_I-V)	Geographic origin
FNGS0157	I	Beian, Heilongjiang, China
FNGS0158	I	Beian, Heilongjiang, China
FNGS0159	I	Beian, Heilongjiang, China
FNGS0160	I	Beian, Heilongjiang, China
FNGS0161	I	Hegang, Heilongjiang, China
FNGS0162	I	Beian, Heilongjiang, China
FNGS0163	I	Beian, Heilongjiang, China
FNGS0164	I	Heihe, Heilongjiang, China
FNGS0165	I	Shuangyashan, Heilongjiang, China
FNGS0166	I	Shuangyashan, Heilongjiang, China
FNGS0167	I	Beian, Heilongjiang, China
FNGS0168	I	Beian, Heilongjiang, China
FNGS0169	I	Beian, Heilongjiang, China
FNGS0170	I	Beian, Heilongjiang, China
FNGS0171	I	Heihe, Heilongjiang, China
FNGS0172	II	Hulunbeier, Inner Mongolia,China
FNGS0173	IV	Harbin, Heilongjiang,China
FNGS0174	V	Harbin, Heilongjiang,China
FNGS0175	II	Harbin, Heilongjiang,China
FNGS0176	I	Harbin, Heilongjiang,China
FNGS0177	II	Harbin, Heilongjiang,China
FNGS0178	I	Harbin, Heilongjiang,China
FNGS0179	III	Harbin, Heilongjiang,China
FNGS0180	IV	Harbin, Heilongjiang,China
FNGS0181	III	Harbin, Heilongjiang,China
FNGS0182	II	Harbin, Heilongjiang,China
FNGS0183	I	Harbin, Heilongjiang,China
FNGS0184	I	Harbin, Heilongjiang,China
FNGS0185	II	Harbin, Heilongjiang
FNGS0187	I	Beian, Heilongjiang, China
FNGS0188	I	Beian, Heilongjiang, China
FNGS0189	I	Beian, Heilongjiang, China
FNGS0190	III	Jiamusi, Heilongjiang,China
FNGS0191	II	Jiamusi, Heilongjiang,China
FNGS0192	II	Jiamusi, Heilongjiang,China
FNGS0193	I	Jiamusi, Heilongjiang,China
FNGS0194	I	Jiamusi, Heilongjiang,China
FNGS0195	II	Jiamusi, Heilongjiang,China
FNGS0196	I	Jiamusi, Heilongjiang,China
FNGS0197	I	Jiamusi, Heilongjiang,China
FNGS0198	I	Jiamusi, Heilongjiang,China
FNGS0199	I	Jiamusi, Heilongjiang,China
FNGS0200	II	Jiamusi, Heilongjiang,China
FNGS0201	II	Jiamusi, Heilongjiang,China
FNGS0202	II	Jiamusi, Heilongjiang,China
FNGS0203	II	Jiamusi, Heilongjiang,China
FNGS0204	II	Jiamusi, Heilongjiang,China
FNGS0205	II	Jiamusi, Heilongjiang,China
FNGS0206	II	Jiamusi, Heilongjiang,China
FNGS0207	II	Jiamusi, Heilongjiang,China
FNGS0208	I	Jiamusi, Heilongjiang,China
FNGS0209	III	Jiamusi, Heilongjiang,China
FNGS0211	I	Jiamusi, Heilongjiang,China
FNGS0212	II	Jiamusi, Heilongjiang,China
FNGS0213	V	Jiamusi, Heilongjiang,China
FNGS0214	I	Jiamusi, Heilongjiang,China
FNGS0215	II	Jiamusi, Heilongjiang,China
FNGS0216	II	Jiamusi, Heilongjiang,China
FNGS0217	II	Jiamusi, Heilongjiang,China
FNGS0218	I	Jiamusi, Heilongjiang,China
FNGS0219	I	Jiamusi, Heilongjiang,China
FNGS0220	II	Jiamusi, Heilongjiang,China
FNGS0221	I	Beian, Heilongjiang, China
FNGS0222	I	Heihe, Heilongjiang, China
FNGS0223	I	Heihe, Heilongjiang, China
FNGS0224	I	Heihe, Heilongjiang, China
FNGS0225	I	Heihe, Heilongjiang, China
FNGS0226	I	Heihe, Heilongjiang, China
FNGS0227	I	Heihe, Heilongjiang, China
FNGS0228	I	Heihe, Heilongjiang, China
FNGS0229	I	Heihe, Heilongjiang, China
FNGS0230	I	Heihe, Heilongjiang, China
FNGS0231	I	Heihe, Heilongjiang, China
FNGS0232	I	Heihe, Heilongjiang, China
FNGS0233	I	Heihe, Heilongjiang, China
FNGS0234	I	Heihe, Heilongjiang, China
FNGS0235	II	Harbin, Heilongjiang, China
FNGS0236	III	Harbin, Heilongjiang, China
FNGS0237	II	Harbin, Heilongjiang, China
FNGS0238	III	Harbin, Heilongjiang, China
FNGS0239	II	Harbin, Heilongjiang, China
FNGS0240	II	Harbin, Heilongjiang, China
FNGS0241	II	Harbin, Heilongjiang, China
FNGS0242	IV	Harbin, Heilongjiang, China
FNGS0243	IV	Harbin, Heilongjiang, China
FNGS0244	II	Harbin, Heilongjiang, China
FNGS0245	V	Harbin, Heilongjiang, China
FNGS0246	II	Harbin, Heilongjiang, China
FNGS0247	III	Harbin, Heilongjiang, China
FNGS0248	IV	Harbin, Heilongjiang, China
FNGS0249	II	Harbin, Heilongjiang, China
FNGS0250	II	Harbin, Heilongjiang, China
FNGS0251	II	Harbin, Heilongjiang, China
FNGS0252	II	Harbin, Heilongjiang, China
FNGS0253	III	Harbin, Heilongjiang, China
FNGS0254	I	Beian, Heilongjiang, China
FNGS0255	I	Beian, Heilongjiang, China
FNGS0256	I	Beian, Heilongjiang, China
FNGS0257	I	Beian, Heilongjiang, China
FNGS0258	II	Jiamusi, Heilongjiang, China
FNGS0259	II	Harbin, Heilongjiang, China
FNGS0260	II	Harbin, Heilongjiang, China
FNGS0261	I	Heihe, Heilongjiang, China
FNGS0262	I	Heihe, Heilongjiang, China
FNGS0263	III	Qiqihar, Heilongjiang, China
FNGS0264	II	Harbin, Heilongjiang, China
FNGS0265	II	Harbin, Heilongjiang, China
FNGS0266	II	Harbin, Heilongjiang, China
FNGS0267	II	Harbin, Heilongjiang, China
FNGS0268	III	Harbin, Heilongjiang, China
FNGS0269	II	Harbin, Heilongjiang, China
FNGS0270	I	Harbin, Heilongjiang, China
FNGS0271	I	Beian, Heilongjiang, China
FNGS0272	II	Daqing, Heilongjiang, China
FNGS0273	II	Daqing, Heilongjiang, China
FNGS0274	II	Daqing, Heilongjiang, China
FNGS0275	II	Daqing, Heilongjiang, China
FNGS0276	I	Hulunbeier, Heilongjiang, China
FNGS0277	I	Hulunbeier, Heilongjiang, China
FNGS0278	I	Nenjiang, Heilongjiang, China
FNGS0279	IV	Binxian, Heilongjiang, China
FNGS0280	I	Heihe, Heilongjiang, China
FNGS0281	I	Suihua, Heilongjiang, China
FNGS0282	III	Suihua, Heilongjiang, China
FNGS0283	III	Suihua, Heilongjiang, China
FNGS0284	II	Suihua, Heilongjiang, China
FNGS0285	II	Suihua, Heilongjiang, China
FNGS0286	I	Suihua, Heilongjiang, China
FNGS0287	II	Suihua, Heilongjiang, China
FNGS0288	III	Suihua, Heilongjiang, China
FNGS0289	II	Suihua, Heilongjiang, China
FNGS0290	III	Suihua, Heilongjiang, China
FNGS0291	I	Suihua, Heilongjiang, China
FNGS0292	I	Suihua, Heilongjiang, China
FNGS0293	I	Suihua, Heilongjiang, China
FNGS0294	I	Suihua, Heilongjiang, China
FNGS0295	II	Suihua, Heilongjiang, China
FNGS0296	II	Suihua, Heilongjiang, China
FNGS0297	I	Suihua, Heilongjiang, China
FNGS0298	III	Suihua, Heilongjiang, China
FNGS0299	III	Suihua, Heilongjiang, China
FNGS0300	II	Suihua, Heilongjiang, China
FNGS0301	I	Suihua, Heilongjiang, China
FNGS0302	IV	Changchun, Jilin,China
FNGS0303	V	Changchun, Jilin,China
FNGS0304	V	Changchun, Jilin,China
FNGS0305	V	Changchun, Jilin,China
FNGS0306	V	Changchun, Jilin,China
FNGS0307	V	Changchun, Jilin,China
FNGS0308	V	Changchun, Jilin,China
FNGS0309	V	Changchun, Jilin,China
FNGS0311	IV	Changchun, Jilin,China
FNGS0312	I	Harbin, Heilongjiang, China
FNGS0313	I	Harbin, Heilongjiang, China
FNGS0314	I	Changchun, Jilin,China
FNGS0315	I	Harbin, Heilongjiang, China
FNGS0316	I	Harbin, Heilongjiang, China
FNGS0317	I	Harbin, Heilongjiang, China
FNGS0318	I	Harbin, Heilongjiang, China
FNGS0319	I	Harbin, Heilongjiang, China
FNGS0320	I	Harbin, Heilongjiang, China
FNGS0321	II	Harbin, Heilongjiang, China
FNGS0322	II	Harbin, Heilongjiang, China
FNGS0323	II	Harbin, Heilongjiang, China
FNGS0324	II	Harbin, Heilongjiang, China
FNGS0325	II	Changchun, Jilin,China
FNGS0326	V	Changchun, Jilin,China
FNGS0327	V	Jilin,Jilin,China
FNGS0328	V	Jilin,Jilin,China
FNGS0329	V	Changchun, Jilin,China
FNGS0330	III	Changchun, Jilin,China
FNGS0331	V	Changchun, Jilin,China
FNGS0332	III	Changchun, Jilin,China
FNGS0333	V	Changchun, Jilin,China
FNGS0334	III	Changchun, Jilin,China
FNGS0335	V	Changchun, Jilin,China
FNGS0336	V	Changchun, Jilin,China
FNGS0337	III	Changchun, Jilin,China
FNGS0338	V	Harbin, Heilongjiang, China
FNGS0339	II	Suihua, Heilongjiang, China
FNGS0340	IV	Changchun, Jilin,China
FNGS0341	II	Changchun, Jilin,China
FNGS0342	I	Changchun, Jilin,China
FNGS0343	IV	Changchun, Jilin,China
FNGS0344	V	Changchun, Jilin,China
FNGS0347	II	Changchun, Jilin,China
FNGS0348	II	Harbin, Heilongjiang, China
FNGS0349	I	Jiamusi, Heilongjiang, China
FNGS0424	II	Harbin, Heilongjiang,China
FNGS0425	I	Jiamusi, Heilongjiang,China
FNGS0426	I	Beian, Heilongjiang, China
FNGS0427	II	Jiamusi, Heilongjiang,China
FNGS0428	I	Heihe, Heilongjiang, China
FNGS0429	V	Changchun, Jilin,China
FNGS0430	II	Suihua, Heilongjiang, China
FNGS0431	I	Changchun, Jilin,China
