# Supplementary material for: Genome-wide survey identified superior and rare haplotypes for plant height in the north-eastern soybean germplasm of China
Source: Mol Breed. 2023 Mar 20;43(4):22. doi: 10.1007/s11032-023-01363-7 (PMC10248691; doi:10.1007/s11032-023-01363-7)
Supplement: Supplementary file 4 — Supplementary file4 (XLSX 16 KB) [file 11032_2023_1363_MOESM4_ESM.xlsx]

## Sheet: Chr.02
References allele	G	G	G
Alternative allele	A	A	A
SNP positions	33773119	33776150	33776153	Varieties_ID	No.of accessions	mean_value
Hap_2A	G/G	G/G	G/G	FNGS0157,FNGS0159,FNGS0160,FNGS0161,FNGS0164,FNGS0165,FNGS0166,FNGS0170,FNGS0172,FNGS0173,FNGS0174,FNGS0175,FNGS0177,FNGS0178,FNGS0181,FNGS0182,FNGS0183,FNGS0184,FNGS0185,FNGS0188,FNGS0189,FNGS0192,FNGS0195,FNGS0196,FNGS0197,FNGS0201,FNGS0203,FNGS0205,FNGS0206,FNGS0212,FNGS0213,FNGS0215,FNGS0217,FNGS0221,FNGS0224,FNGS0228,FNGS0229,FNGS0232,FNGS0234,FNGS0235,FNGS0240,FNGS0242,FNGS0243,FNGS0245,FNG…	107	103.65
Hap_2B	G/A	G/A	G/A	FNGS0158,FNGS0162,FNGS0167,FNGS0168,FNGS0169,FNGS0171,FNGS0176,FNGS0180,FNGS0187,FNGS0191,FNGS0193,FNGS0194,FNGS0198,FNGS0199,FNGS0200,FNGS0204,FNGS0207,FNGS0208,FNGS0209,FNGS0211,FNGS0214,FNGS0216,FNGS0218,FNGS0220,FNGS0225,FNGS0226,FNGS0227,FNGS0230,FNGS0231,FNGS0233,FNGS0237,FNGS0238,FNGS0239,FNGS0241,FNGS0244,FNGS0248,FNGS0249,FNGS0250,FNGS0251,FNGS0253,FNGS0254,FNGS0255,FNGS0257,FNGS0258,FNG…	76	96.35
Hap_2C	G/G	G/A	G/A	FNGS0163,FNGS0222,FNGS0236,FNGS0252,FNGS0293,FNGS0428	6	91.46
Hap_2D	G/A	G/G	G/G	FNGS0179,FNGS0190,FNGS0202,FNGS0219,FNGS0246,FNGS0312	6	98.53
Hap_2E	N/N	G/A	G/A	FNGS0223	1	83.07

## Sheet: Chr.04
References allele	C	A	G	G	C	C	A	G	T
Alternative allele	T	G	A	C	T	T	C	A	C
SNP positions	9734981	9735016	9735831	9735844	9735858	9738503	9738519	9740763	9740805	Varieties_ID	No.of accessions	mean_value
Hap_4A	C/C	A/A	G/G	G/G	C/C	C/C	A/A	G/G	T/T	FNGS0157,FNGS0159,FNGS0160,FNGS0161,FNGS0164,FNGS0165,FNGS0166,FNGS0170,FNGS0172,FNGS0173,FNGS0174,FNGS0175,FNGS0177,FNGS0178,FNGS0181,FNGS0182,FNGS0184,FNGS0185,FNGS0188,FNGS0189,FNGS0192,FNGS0195,FNGS0196,FNGS0197,FNGS0201,FNGS0203,FNGS0205,FNGS0206,FNGS0212,FNGS0213,FNGS0215,FNGS0217,FNGS0221,FNGS0224,FNGS0228,FNGS0229,FNGS0232,FNGS0234,FNGS0235,FNGS0240,FNGS0242,FNGS0243,FNGS0245,FNGS0247,FNG…	104	103.52
Hap_4B	C/T	A/G	G/A	G/C	C/T	C/T	A/C	G/A	T/C	FNGS0158,FNGS0162,FNGS0163,FNGS0167,FNGS0168,FNGS0169,FNGS0176,FNGS0179,FNGS0180,FNGS0187,FNGS0190,FNGS0191,FNGS0193,FNGS0194,FNGS0198,FNGS0200,FNGS0202,FNGS0204,FNGS0207,FNGS0208,FNGS0209,FNGS0211,FNGS0214,FNGS0216,FNGS0218,FNGS0219,FNGS0220,FNGS0222,FNGS0225,FNGS0226,FNGS0227,FNGS0230,FNGS0231,FNGS0237,FNGS0238,FNGS0239,FNGS0241,FNGS0244,FNGS0246,FNGS0248,FNGS0249,FNGS0250,FNGS0251,FNGS0253,FNG…	81	95.54
Hap_4C	C/T	A/G	G/A	G/C	C/T	C/T	A/C	G/G	T/T	FNGS0233,FNGS0252,FNGS0344	3	101.02
Hap_4D	C/T	A/G	G/G	G/G	C/C	C/T	A/C	G/A	T/C	FNGS0199,FNGS0285,FNGS0341	3	112.38
Hap_4E	C/T	A/G	N/N	N/N	N/N	C/T	A/C	G/A	T/C	FNGS0223	1	83.07
Hap_4F	C/C	A/A	G/A	G/C	C/T	C/C	A/A	G/A	T/C	FNGS0236	1	119

## Sheet: Chr.06
References allele	T	A	G	C	T	G	C	C	C	A	T	C	A	T	G	A	A
Alternative allele	C	T	T	T	C	C	T	G	T	G	C	T	G	A	A	C	G
SNP positions	15911596	15944709	15947237	15947254	15950577	15953906	15955748	15956887	15959421	15959429	15959441	15959554	15959556	15959559	15959658	15959681	15967346	Varieties_ID	No.of accessions	mean_value
Hap_6A	T/T	A/A	G/G	C/C	T/T	G/G	C/C	C/C	C/C	A/A	T/T	C/C	A/A	T/T	G/G	A/A	A/A	FNGS0157,FNGS0159,FNGS0160,FNGS0161,FNGS0164,FNGS0165,FNGS0166,FNGS0170,FNGS0172,FNGS0173,FNGS0174,FNGS0175,FNGS0177,FNGS0178,FNGS0181,FNGS0182,FNGS0183,FNGS0184,FNGS0185,FNGS0188,FNGS0189,FNGS0192,FNGS0195,FNGS0196,FNGS0197,FNGS0201,FNGS0205,FNGS0206,FNGS0212,FNGS0213,FNGS0215,FNGS0217,FNGS0221,FNGS0224,FNGS0228,FNGS0229,FNGS0232,FNGS0234,FNGS0235,FNGS0240,FNGS0242,FNGS0243,FNGS0245,FNGS0247,FNG…	100	103.56
Hap_6B	C/C	T/T	T/T	T/T	C/C	C/C	T/T	G/G	T/T	G/G	C/C	T/T	G/G	A/A	A/A	C/C	G/G	FNGS0158,FNGS0162,FNGS0163,FNGS0167,FNGS0168,FNGS0169,FNGS0171,FNGS0187,FNGS0190,FNGS0191,FNGS0194,FNGS0198,FNGS0199,FNGS0200,FNGS0202,FNGS0204,FNGS0208,FNGS0209,FNGS0211,FNGS0214,FNGS0216,FNGS0218,FNGS0219,FNGS0220,FNGS0222,FNGS0225,FNGS0226,FNGS0230,FNGS0231,FNGS0237,FNGS0238,FNGS0239,FNGS0241,FNGS0246,FNGS0248,FNGS0249,FNGS0250,FNGS0252,FNGS0253,FNGS0254,FNGS0257,FNGS0261,FNGS0262,FNGS0263,FNG…	63	93.12
Hap_6C	C/C	T/T	T/T	T/T	C/C	G/C	T/T	G/G	T/T	G/G	C/C	T/T	G/G	A/A	A/A	C/C	G/G	FNGS0193,FNGS0258,FNGS0312	3	84.56
Hap_6D	C/C	T/T	T/T	T/T	C/C	C/C	T/T	G/G	C/T	A/G	T/C	C/T	A/G	T/A	A/A	C/C	G/G	FNGS0284,FNGS0431	2	113.7
Hap_6E	C/C	T/T	G/T	C/T	C/C	C/C	T/T	G/G	T/T	G/G	C/C	T/T	G/G	A/A	A/A	C/C	G/G	FNGS0176,FNGS0233	2	79.63
Hap_6F	T/C	A/T	T/T	T/T	C/C	C/C	C/T	G/G	T/T	G/G	C/C	T/T	G/G	A/A	A/A	C/C	G/G	FNGS0326	1	136.4

## Sheet: Chr.19
References allele	G	G	T
Alternative allele	A	A	A
SNP positions	31514448	31514472	31514500	Varieties_ID	No.of accessions	mean_value
Hap_19A	G/G	G/G	T/T	FNGS0157,FNGS0159,FNGS0160,FNGS0161,FNGS0164,FNGS0165,FNGS0166,FNGS0170,FNGS0172,FNGS0173,FNGS0174,FNGS0175,FNGS0177,FNGS0178,FNGS0181,FNGS0182,FNGS0183,FNGS0184,FNGS0185,FNGS0188,FNGS0189,FNGS0192,FNGS0195,FNGS0196,FNGS0197,FNGS0201,FNGS0203,FNGS0205,FNGS0206,FNGS0212,FNGS0213,FNGS0215,FNGS0217,FNGS0221,FNGS0224,FNGS0228,FNGS0229,FNGS0232,FNGS0234,FNGS0235,FNGS0242,FNGS0243,FNGS0245,FNGS0247,FNG…	94	102.27
Hap_19B	G/A	G/A	T/A	FNGS0158,FNGS0162,FNGS0163,FNGS0167,FNGS0168,FNGS0169,FNGS0171,FNGS0176,FNGS0179,FNGS0180,FNGS0187,FNGS0190,FNGS0191,FNGS0193,FNGS0194,FNGS0198,FNGS0199,FNGS0202,FNGS0204,FNGS0207,FNGS0208,FNGS0209,FNGS0211,FNGS0214,FNGS0216,FNGS0219,FNGS0220,FNGS0222,FNGS0225,FNGS0226,FNGS0227,FNGS0230,FNGS0231,FNGS0233,FNGS0236,FNGS0237,FNGS0238,FNGS0239,FNGS0241,FNGS0244,FNGS0246,FNGS0248,FNGS0249,FNGS0250,FNG…	83	94.1
Hap_19C	G/G	A/A	T/T	FNGS0265,FNGS0282,FNGS0283,FNGS0305,FNGS0306,FNGS0307,FNGS0308,FNGS0334,FNGS0336,FNGS0347,FNGS0430	11	115.86
Hap_19D	G/A	A/A	T/A	FNGS0200,FNGS0218,FNGS0326,FNGS0327,FNGS0343,FNGS0431	6	124.67
