# Supplementary material for: Genome-wide survey identified superior and rare haplotypes for plant height in the north-eastern soybean germplasm of China
Source: Mol Breed. 2023 Mar 20;43(4):22. doi: 10.1007/s11032-023-01363-7 (PMC10248691; doi:10.1007/s11032-023-01363-7)
Supplement: Supplementary file 5 — Supplementary file5 (XLSX 10 KB) [file 11032_2023_1363_MOESM5_ESM.xlsx]

## Sheet: Supplemmentary Table 4
	young_leaf	flower	one cm pod	pod shell 10DAF	pod shell 14DAF	seed 10DAF	seed 14DAF	seed 21DAF	seed 25DAF	seed 28DAF	seed 35DAF	seed 42DAF	root	nodule
Glyma02g32980	48	38	41	48	49	28	31	21	32	19	28	9	54	71
Glyma04g11290	910	1938	1158	2392	1002	295	497	110	596	275	293	163	937	1250
Glyma06g19580	1	0	0	1	0	1	0	0	0	0	0	0	0	1
Glyma06g19590	26	118	36	52	29	29	43	19	50	13	25	4	59	16
Glyma06g19600	29	161	43	43	82	40	38	21	69	40	63	21	100	211
Glyma06g19620	0	2	0	0	0	0	0	0	0	0	0	0	0	36
Glyma19g25280	0	0	0	0	0	0	0	0	0	0	0	0	0	0
